# Supplementary material for: Autophagy Promotes Enrichment of Raft Components within Extracellular Vesicles Secreted by Human 2FTGH Cells
Source: Int J Mol Sci. 2024 Jun 4;25(11):6175. doi: 10.3390/ijms25116175 (PMC11172899; doi:10.3390/ijms25116175)
Supplement: Supplementary file 1 [file ijms-25-06175-s001.zip]

Archive with 1 entries (1 files):
- ijms-2951366-supplementary.pdf
